# Supplementary material for: The interplay of economic shocks and cultural practices in child marriage: Comparative evidence from India and Zambia during the COVID-19 pandemic
Source: PLoS One. 2026 Jun 3;21(6):e0346851. doi: 10.1371/journal.pone.0346851 (PMC13232802; doi:10.1371/journal.pone.0346851)
Supplement: S1 Table — (TEX) [file pone.0346851.s001.tex]

\documentclass{article}
\usepackage{booktabs}
\usepackage{graphicx}
\usepackage{array}
\usepackage{geometry}
\geometry{margin=1in}

\begin{document}

% -------------------------------------------------------
\paragraph*{S1 Table.}
\textbf{Construction of index measures.}
\vspace{0.5em}

\noindent
\resizebox{\textwidth}{!}{%
\begin{tabular}{|lll|}
\hline
\multicolumn{1}{|l|}{\textbf{Variable}} &
\textbf{Individual Indicators} & \textbf{Aggregation} \\ \hline
\multicolumn{1}{|l|}{Asset/Living Condition Index} &
\begin{tabular}[c]{@{}l@{}}
\textit{Which of the following does your household own:} \\
Car, Bike, Cycle, TV, Radio, Phone, Fridge, Goat, \\
Cattle, Pigs, Sheep, Flush, Tapwater, Electricity
\end{tabular} &
\begin{tabular}[c]{@{}l@{}}
Additive sum score indicating \\
number of indicators owned
\end{tabular} \\ \hline
\multicolumn{1}{|l|}{Gender Norm Index} &
\begin{tabular}[c]{@{}l@{}}
\textit{In which situations should a husband be allowed} \\
\textit{to beat his wife? If she\ldots} \\
\ldots goes out without telling him \\
\ldots argues with him \\
\ldots refuses to have sex with him \\
\ldots burns the food \\
\ldots hides information from him \\
\ldots hides money from him \\
\ldots falls sick and there is a chance she may infect him
\end{tabular} &
\begin{tabular}[c]{@{}l@{}}
Additive sum score indicating number \\
of statements respondent agrees with
\end{tabular} \\ \hline
\multicolumn{1}{|l|}{COVID Economic Stress Index} &
\begin{tabular}[c]{@{}l@{}}
\textit{Because of the pandemic, did you or} \\
\textit{someone in your family\ldots} \\
\ldots lose their employment/source of livelihood? \\
\ldots have to reduce their work hours? \\
\ldots experience financial resource shortages? \\
\ldots go without eating for a whole day \\
because of lack of money or resources? \\
\ldots have to increase time spent doing household chores, \\
including taking care of sick people? \\
Do you have any household members who had migrated \\
for work and came home or tried to return home?
\end{tabular} &
\begin{tabular}[c]{@{}l@{}}
Additive sum score indicating number \\
of economic stressors experienced during \\
COVID-19 pandemic and lockdown
\end{tabular} \\ \hline
\end{tabular}%
}

\end{document}
