# Supplementary material for: The interplay of economic shocks and cultural practices in child marriage: Comparative evidence from India and Zambia during the COVID-19 pandemic
Source: PLoS One. 2026 Jun 3;21(6):e0346851. doi: 10.1371/journal.pone.0346851 (PMC13232802; doi:10.1371/journal.pone.0346851)
Supplement: S2 Table — (TEX) [file pone.0346851.s002.tex]

\documentclass{article}
\usepackage{booktabs}
\usepackage{graphicx}
\usepackage{array}
\usepackage{multirow}
\usepackage{geometry}
\geometry{margin=1in}

\begin{document}

% -------------------------------------------------------
\paragraph*{S2 Table.}
\textbf{Girls' attitudes towards child marriage.}
\vspace{0.5em}

\noindent
\resizebox{\textwidth}{!}{%
\begin{tabular}{|l|l|l|l|}
\hline
\multicolumn{4}{|c|}{\textbf{How would you feel if your friend or
sister who is less than 18 years old got married?}} \\ \hline
\multicolumn{1}{|c|}{Country} &
\multicolumn{1}{c|}{Response} &
\multicolumn{1}{c|}{Absolute value} &
\multicolumn{1}{c|}{Relative value} \\ \hline
\multirow{2}{*}{Zambia} &
Would be happy and celebrate & 39 & 2.493\% \\ \cline{2-4}
& Would feel she is too young to get married & 1525 & 97.507\% \\
\hline
\multirow{2}{*}{India} &
Would be happy and celebrate & 339 & 11.629\% \\ \cline{2-4}
& Would feel she is too young to get married & 2576 & 88.371\% \\
\hline
\end{tabular}%
}

\end{document}
