# Supplementary material for: The interplay of economic shocks and cultural practices in child marriage: Comparative evidence from India and Zambia during the COVID-19 pandemic
Source: PLoS One. 2026 Jun 3;21(6):e0346851. doi: 10.1371/journal.pone.0346851 (PMC13232802; doi:10.1371/journal.pone.0346851)
Supplement: S3 Table — (TEX) [file pone.0346851.s003.tex]

\documentclass{article}
\usepackage{booktabs}
\usepackage{graphicx}
\usepackage{array}
\usepackage{multirow}
\usepackage{geometry}
\geometry{margin=1in}

\begin{document}

% -------------------------------------------------------
\paragraph*{S3 Table.}
\textbf{Economic and temporal aspects of marriages.}
\vspace{0.5em}

\noindent
\resizebox{\textwidth}{!}{%
\begin{tabular}{|l|l|l|l|}
\hline
\multicolumn{1}{|c|}{Country} &
\multicolumn{1}{c|}{Variable} &
\multicolumn{1}{c|}{Absolute value} &
\multicolumn{1}{c|}{Relative value} \\ \hline
\multirow{3}{*}{Zambia} &
My husband and I got married because the proposal was good in
terms of economic aspects & 3 & 2.56\% \\ \cline{2-4}
& The timing of my wedding was not affected by the pandemic &
101 & 87.07\% \\ \cline{2-4}
& My wedding happened earlier because of the pandemic &
7 & 6.03\% \\ \hline
\multirow{3}{*}{India} &
My husband and I got married because the proposal was good in
terms of economic aspects & 18 & 6.50\% \\ \cline{2-4}
& The timing of my wedding was not affected by the pandemic &
203 & 73.29\% \\ \cline{2-4}
& My wedding happened earlier because of the pandemic &
54 & 19.49\% \\ \hline
\end{tabular}%
}

\end{document}
